# Supplementary material for: ﻿A new species of Entedon Dalman (Hymenoptera, Eulophidae) and three newly recorded species from China
Source: Zookeys. 2023 Jul 21;1172:1–14. doi: 10.3897/zookeys.1172.104676 (PMC10843693; doi:10.3897/zookeys.1172.104676)
Supplement: XML Treatment for Entedon flavifemur [file zookeys.1172.104676-treatment1.xml]

<!DOCTYPE tp:taxon-treatment
  PUBLIC "-//TaxonX//DTD Taxonomic Treatment Publishing DTD v0 20100105//EN" "tax-treatment-NSO.dtd">
<tp:taxon-treatment xmlns:tp="http://www.plazi.org/taxpub"><tp:treatment-meta><kwd-group><label>Taxon classification</label><kwd>
              <named-content content-type="kingdom">Animalia</named-content>
            </kwd><kwd>
              <named-content content-type="order">Hymenoptera</named-content>
            </kwd><kwd>
              <named-content content-type="family">Eulophidae</named-content>
            </kwd></kwd-group><mixed-citation publication-type="journal"><person-group><name><surname>Li</surname><given-names>Ming-Rui</given-names></name><name><surname>Li</surname><given-names>Cheng-De</given-names></name></person-group><article-title>﻿A new species of <italic><tp:taxon-name><tp:taxon-name-part taxon-name-part-type="genus" reg="Entedon">Entedon</tp:taxon-name-part></tp:taxon-name></italic> Dalman (<tp:taxon-name><tp:taxon-name-part taxon-name-part-type="order">Hymenoptera</tp:taxon-name-part></tp:taxon-name>, <tp:taxon-name><tp:taxon-name-part taxon-name-part-type="family">Eulophidae</tp:taxon-name-part></tp:taxon-name>) and three newly recorded species from China</article-title><source>Zookeys</source><day>21</day><month>07</month><year>2023</year><volume>1172</volume><fpage>1</fpage><lpage>14</lpage><pub-id pub-id-type="doi">10.3897/zookeys.1172.104676</pub-id></mixed-citation></tp:treatment-meta><tp:nomenclature><label>﻿</label><tp:taxon-name>
            <object-id xmlns:xlink="http://www.w3.org/1999/xlink" content-type="arpha" xlink:type="simple">D146022B-0161-546E-B934-231CB59529A9</object-id>
            <tp:taxon-name-part taxon-name-part-type="genus" reg="Entedon">Entedon</tp:taxon-name-part>
            <tp:taxon-name-part taxon-name-part-type="species" reg="flavifemur">flavifemur</tp:taxon-name-part>
            <object-id xmlns:xlink="http://www.w3.org/1999/xlink" content-type="zoobank" xlink:type="simple">https://zoobank.org/B5C82D77-CB83-4C07-96D4-ED165CD8165C</object-id>
          </tp:taxon-name><tp:taxon-authority>Li &amp; Li</tp:taxon-authority><tp:taxon-status xmlns:xlink="http://www.w3.org/1999/xlink" xlink:type="simple">sp. nov.</tp:taxon-status><xref ref-type="fig" rid="F1">Figs 1</xref><xref ref-type="fig" rid="F2">, 2A–K</xref></tp:nomenclature><tp:treatment-sec sec-type="type material" id="SECID0EBPAC"><title>Type material.</title><p><bold><italic>Holotype</italic></bold>: ♀ [<abbrev xmlns:xlink="http://www.w3.org/1999/xlink" content-type="institution" xlink:title="Northeast Forestry University" id="ABBRID0EMPAC" xlink:type="simple">NEFU</abbrev>; on card], China, Tibet, Lhasa City, Linzhou County, 30–31.V.2015, leg. Ye Chen and Chao Zhang, by yellow-pan trapping. <bold><italic>Paratypes</italic></bold>: 4♀: 1♀ [<abbrev xmlns:xlink="http://www.w3.org/1999/xlink" content-type="institution" xlink:title="Northeast Forestry University" id="ABBRID0EUPAC" xlink:type="simple">NEFU</abbrev>; on slide], China, Tibet, Medog County, Damu Village, 15–18.V.2017, leg. Zhaxi, by Malaise trapping; 2♀ [<abbrev xmlns:xlink="http://www.w3.org/1999/xlink" content-type="institution" xlink:title="Northeast Forestry University" id="ABBRID0EZPAC" xlink:type="simple">NEFU</abbrev>; on cards], China, Tibet, Medog County, Damu Village, 25.V.–1.VI.2017, leg. Zhaxi, by Malaise trapping; 1♀ [<abbrev xmlns:xlink="http://www.w3.org/1999/xlink" content-type="institution" xlink:title="Northeast Forestry University" id="ABBRID0E5PAC" xlink:type="simple">NEFU</abbrev>; on card], CHINA, Tibet, Medog County, Damu Village, 15–22.VI.2017, leg. Zhaxi, by Malaise trapping.</p></tp:treatment-sec><tp:treatment-sec sec-type="diagnosis" id="SECID0EEAAE"><title>Diagnosis.</title><p><bold>Female.</bold> Scape and all femora and tibiae yellow to pale yellow (Figs <xref ref-type="fig" rid="F1">1</xref>, <xref ref-type="fig" rid="F2">2C, F–H</xref>); propodeum smooth, without reticulation (Fig. <xref ref-type="fig" rid="F2">2D, E</xref>); fore wing with an oval-shaped infuscate spot below <abbrev xmlns:xlink="http://www.w3.org/1999/xlink" xlink:title="marginal vein" id="ABBRID0EYAAE" xlink:type="simple">MV</abbrev> (Figs <xref ref-type="fig" rid="F1">1</xref>, <xref ref-type="fig" rid="F2">2J</xref>); lower surface of costal cell with a row of short setae close to <abbrev xmlns:xlink="http://www.w3.org/1999/xlink" xlink:title="submarginal vein" id="ABBRID0EEBAE" xlink:type="simple">SMV</abbrev> and extending from base to 2/3 length of the cell (Fig. <xref ref-type="fig" rid="F2">2J</xref>).</p><fig id="F1" position="float" orientation="portrait"><object-id xmlns:xlink="http://www.w3.org/1999/xlink" content-type="doi" xlink:type="simple">10.3897/zookeys.1172.104676.figure1</object-id><object-id xmlns:xlink="http://www.w3.org/1999/xlink" content-type="arpha" xlink:type="simple">020D0144-86BB-5D01-8FC3-E8F72700BF19</object-id><label>Figure 1.</label><caption><p><italic><tp:taxon-name><tp:taxon-name-part taxon-name-part-type="genus" reg="Entedon">Entedon</tp:taxon-name-part><tp:taxon-name-part taxon-name-part-type="species" reg="flavifemur">flavifemur</tp:taxon-name-part></tp:taxon-name></italic> Li &amp; Li, sp. nov., holotype, female, habitus in lateral view. Scale bar: 200 μm.</p></caption><graphic xmlns:xlink="http://www.w3.org/1999/xlink" xlink:href="zookeys-1172-001_article-104676__-g001.jpg" position="float" orientation="portrait" xlink:type="simple" id="oo_881967.jpg"><uri content-type="original_file" xlink:type="simple">https://binary.pensoft.net/fig/881967</uri></graphic></fig><fig id="F2" position="float" orientation="portrait"><object-id xmlns:xlink="http://www.w3.org/1999/xlink" content-type="doi" xlink:type="simple">10.3897/zookeys.1172.104676.figure2</object-id><object-id xmlns:xlink="http://www.w3.org/1999/xlink" content-type="arpha" xlink:type="simple">7350A09F-918B-53C1-B79F-A8EAFB1CA878</object-id><label>Figure 2.</label><caption><p><italic><tp:taxon-name><tp:taxon-name-part taxon-name-part-type="genus" reg="Entedon">Entedon</tp:taxon-name-part><tp:taxon-name-part taxon-name-part-type="species" reg="flavifemur">flavifemur</tp:taxon-name-part></tp:taxon-name></italic> Li &amp; Li, sp. nov., paratype, female, on slide <bold>A, B</bold> head, frontal view <bold>C</bold> antenna <bold>D, E</bold> mesosoma <bold>F–H</bold> fore, mid and hind leg, respectively <bold>I</bold> metasoma <bold>J</bold> fore wing, red arrows show the row of short setae on lower surface <bold>K</bold> hind wing. Scale bars: 100 μm.</p></caption><graphic xmlns:xlink="http://www.w3.org/1999/xlink" xlink:href="zookeys-1172-001_article-104676__-g002.jpg" position="float" orientation="portrait" xlink:type="simple" id="oo_881968.jpg"><uri content-type="original_file" xlink:type="simple">https://binary.pensoft.net/fig/881968</uri></graphic></fig></tp:treatment-sec><tp:treatment-sec sec-type="description" id="SECID0EKDAE"><title>Description.</title><p><bold>Female.</bold> Body length 2.2–2.4 mm, mainly metallic green. Vertex and face metallic green, the latter with golden-red reflections, and interantennal area with golden-violet reflections (Fig. <xref ref-type="fig" rid="F2">2B</xref>). Eyes and ocelli dark reddish brown. Antenna with scape yellow to pale yellow, pedicel and flagellum dark brown with weak bluish green reflections (Figs <xref ref-type="fig" rid="F1">1</xref>, <xref ref-type="fig" rid="F2">2C</xref>). Mesosoma and metasoma metallic green, with golden-yellow or copper reflections (Fig. <xref ref-type="fig" rid="F2">2E</xref>). All legs with coxae metallic green; trochanters, femora, and tibiae yellow to pale yellow; first three tarsomeres white to pale yellow and 4<sup>th</sup> tarsomere brown to dark brown (Figs <xref ref-type="fig" rid="F1">1</xref>, <xref ref-type="fig" rid="F2">2F–H</xref>). Fore wing with an oval-shaped infuscate spot below <abbrev xmlns:xlink="http://www.w3.org/1999/xlink" xlink:title="marginal vein" id="ABBRID0EMEAE" xlink:type="simple">MV</abbrev> (Fig. <xref ref-type="fig" rid="F2">2J</xref>).</p><p><bold><italic>Head</italic></bold> (Fig. <xref ref-type="fig" rid="F2">2A, B</xref>), in frontal view 1.4× as wide as high. Vertex and face strongly reticulate, only clypeus smooth, and meshes of reticulate sculpture around antennal toruli smaller than other parts. Vertex along occipital margin a with distinct transverse carina. <abbrev xmlns:xlink="http://www.w3.org/1999/xlink" xlink:title="minimum distance between posterior ocelli" id="ABBRID0E6EAE" xlink:type="simple">POL</abbrev>:<abbrev xmlns:xlink="http://www.w3.org/1999/xlink" xlink:title="minimum distance between a posterior ocellus and corresponding eye margin" id="ABBRID0EDFAE" xlink:type="simple">OOL</abbrev> ~ 2.8:1.0. Frontal sulcus absent. <abbrev xmlns:xlink="http://www.w3.org/1999/xlink" xlink:title="height of eye" id="ABBRID0EHFAE" xlink:type="simple">HE</abbrev>:<abbrev xmlns:xlink="http://www.w3.org/1999/xlink" xlink:title="malar space" id="ABBRID0ELFAE" xlink:type="simple">MS</abbrev>:<abbrev xmlns:xlink="http://www.w3.org/1999/xlink" xlink:title="width of mouth opening" id="ABBRID0EPFAE" xlink:type="simple">WM</abbrev> ~ 2.5:1.0:1.5. Gena curved and convex. Anterior margin of clypeus arc-shaped, slightly produced, not truncated. Antenna inserted just above level of lower margin of eyes, with 3-segmented funiculus and 2-segmented clava (Fig. <xref ref-type="fig" rid="F2">2C</xref>). Scape ~ 4.7× as long as wide, subequal to the combined length of pedicel and F1. Pedicel ~ 1.8× as long as wide, shorter than F1 (8:11). Flagellomeres decreasing in length from F1 to C2. Funiculars separated by short petioles, F1 ~ 2× as long as wide, distinctly longer than F2 (9:11). Clava longer than F1 (13:11), C1 ~ 1.2× as long as wide, C2 narrower than C1 (3:4), with terminal spine nearly 1/2 length of C2.</p><p><bold><italic>Mesosoma</italic></bold> (Fig. <xref ref-type="fig" rid="F2">2D, E</xref>), 1.5× as long as wide. Pronotum, mesoscutum, mesoscutellum, and metascutellum with coarse polygonal reticulation, only lateral panels of metanotum and propodeum smooth, without any trace of reticulation. Pronotum short, with weak transverse pronotal carina. Median area of the mesoscutum with two pairs of setae, and posterior margin slightly emarginate. Notauli incomplete and indicated posteriorly by a depression. Mesoscutellum 1.15× as long as wide, oval-shaped, with one pair of setae. Metascutellum very short. Propodeum long, ~ 0.42× as long as mesoscutellum, with single median carina which split and diverge anteriorly, without plica. Fore wing broad, ~ 2× as long as wide, lower surface of costal cell with a row of short setae close to <abbrev xmlns:xlink="http://www.w3.org/1999/xlink" xlink:title="submarginal vein" id="ABBRID0ECGAE" xlink:type="simple">SMV</abbrev> and extending from base to 2/3 length of the cell (Fig. <xref ref-type="fig" rid="F2">2J</xref>). Basal cell with four setae. Speculum small, and open towards base of wing. <abbrev xmlns:xlink="http://www.w3.org/1999/xlink" xlink:title="stigmal vein" id="ABBRID0EKGAE" xlink:type="simple">STV</abbrev> and <abbrev xmlns:xlink="http://www.w3.org/1999/xlink" xlink:title="postmarginal vein" id="ABBRID0EOGAE" xlink:type="simple">PMV</abbrev> short, ratio of length of <abbrev xmlns:xlink="http://www.w3.org/1999/xlink" xlink:title="submarginal vein" id="ABBRID0ESGAE" xlink:type="simple">SMV</abbrev>:<abbrev xmlns:xlink="http://www.w3.org/1999/xlink" xlink:title="marginal vein" id="ABBRID0EWGAE" xlink:type="simple">MV</abbrev>:<abbrev xmlns:xlink="http://www.w3.org/1999/xlink" xlink:title="postmarginal vein" id="ABBRID0E1GAE" xlink:type="simple">PMV</abbrev>:<abbrev xmlns:xlink="http://www.w3.org/1999/xlink" xlink:title="stigmal vein" id="ABBRID0E5GAE" xlink:type="simple">STV</abbrev> ~ 5.4:12.8:1.3:1.0. Hind wing 3.4× as long as wide, apex rounded (Fig. <xref ref-type="fig" rid="F2">2K</xref>). Legs with metatibial spur slightly curved, longer than the width of apex of tibia (7:5), but not reaching apex of basal tarsomere (Fig. <xref ref-type="fig" rid="F2">2F–H</xref>).</p><p><bold><italic>Metasoma</italic></bold> (Fig. <xref ref-type="fig" rid="F2">2I</xref>), petiole long, at least 1.5× as long as wide. Gaster ovate, 1.5× as long as wide, and shorter than mesosoma (17:20). First gastral tergite occupying 1/3 length of gaster, with posterior margin strongly curved. Ovipositor occupying nearly the complete length of gaster, and slightly exserted beyond apex of gaster.</p><p><bold>Male.</bold> Unknown.</p></tp:treatment-sec><tp:treatment-sec sec-type="host" id="SECID0EZHAE"><title>Host.</title><p>Unknown.</p></tp:treatment-sec><tp:treatment-sec sec-type="etymology" id="SECID0E5HAE"><title>Etymology.</title><p>The specific name refers to the yellow femora (<italic>flavus</italic> is Latin for yellow).</p></tp:treatment-sec><tp:treatment-sec sec-type="distribution" id="SECID0EGIAE"><title>Distribution.</title><p>China (Tibet).</p></tp:treatment-sec><tp:treatment-sec sec-type="remarks" id="SECID0ELIAE"><title>Remarks.</title><p><italic><tp:taxon-name><tp:taxon-name-part taxon-name-part-type="genus" reg="Entedon">Entedon</tp:taxon-name-part><tp:taxon-name-part taxon-name-part-type="species" reg="flavifemur">flavifemur</tp:taxon-name-part></tp:taxon-name></italic> sp. nov. is close to <italic><tp:taxon-name><tp:taxon-name-part taxon-name-part-type="genus" reg="Entedon">E.</tp:taxon-name-part><tp:taxon-name-part taxon-name-part-type="species" reg="magnificus">magnificus</tp:taxon-name-part></tp:taxon-name></italic> (Girault &amp; Dodd, 1913) (<xref ref-type="bibr" rid="B5">Girault 1913</xref>). Based on the re-description of <italic><tp:taxon-name><tp:taxon-name-part taxon-name-part-type="genus" reg="Entedon">E.</tp:taxon-name-part><tp:taxon-name-part taxon-name-part-type="species" reg="magnificus">magnificus</tp:taxon-name-part></tp:taxon-name></italic> by <xref ref-type="bibr" rid="B9">Gumovsky et al. (2015)</xref>, the two species share the following characteristics: body mainly metallic green with golden-yellow or copper reflections in some parts; scape, all femora and tibiae yellow to pale yellow; and propodeum smooth and shiny. The new species differs from <italic><tp:taxon-name><tp:taxon-name-part taxon-name-part-type="genus" reg="Entedon">E.</tp:taxon-name-part><tp:taxon-name-part taxon-name-part-type="species" reg="magnificus">magnificus</tp:taxon-name-part></tp:taxon-name></italic> in having F1 subconical, distinctly longer than F2 (vs. F1 subcircular, only slightly longer than F2 in <italic><tp:taxon-name><tp:taxon-name-part taxon-name-part-type="genus" reg="Entedon">E.</tp:taxon-name-part><tp:taxon-name-part taxon-name-part-type="species" reg="magnificus">magnificus</tp:taxon-name-part></tp:taxon-name></italic>); fore wing with an oval-shaped infuscate spot below <abbrev xmlns:xlink="http://www.w3.org/1999/xlink" xlink:title="marginal vein" id="ABBRID0EQKAE" xlink:type="simple">MV</abbrev> (vs. hyaline in <italic><tp:taxon-name><tp:taxon-name-part taxon-name-part-type="genus" reg="Entedon">E.</tp:taxon-name-part><tp:taxon-name-part taxon-name-part-type="species" reg="magnificus">magnificus</tp:taxon-name-part></tp:taxon-name></italic>); speculum small (vs. distinctly larger in <italic><tp:taxon-name><tp:taxon-name-part taxon-name-part-type="genus" reg="Entedon">E.</tp:taxon-name-part><tp:taxon-name-part taxon-name-part-type="species" reg="magnificus">magnificus</tp:taxon-name-part></tp:taxon-name></italic>); petiole longer than wide (vs. wider than long in <italic><tp:taxon-name><tp:taxon-name-part taxon-name-part-type="genus" reg="Entedon">E.</tp:taxon-name-part><tp:taxon-name-part taxon-name-part-type="species" reg="magnificus">magnificus</tp:taxon-name-part></tp:taxon-name></italic>); and propodeum without longitudinal channel on both sides of median carina (vs. with longitudinal channel in <italic><tp:taxon-name><tp:taxon-name-part taxon-name-part-type="genus" reg="Entedon">E.</tp:taxon-name-part><tp:taxon-name-part taxon-name-part-type="species" reg="magnificus">magnificus</tp:taxon-name-part></tp:taxon-name></italic>).</p></tp:treatment-sec><ref-list><ref id="B5"><mixed-citation xmlns:xlink="http://www.w3.org/1999/xlink" xlink:type="simple"><person-group><name name-style="western"><surname>Girault</surname><given-names>AA</given-names></name></person-group> (<year>1913</year>) <article-title>Australian <tp:taxon-name><tp:taxon-name-part taxon-name-part-type="order">Hymenoptera</tp:taxon-name-part></tp:taxon-name><tp:taxon-name><tp:taxon-name-part taxon-name-part-type="superfamily">Chalcidoidea</tp:taxon-name-part></tp:taxon-name> IV.</article-title><source>Memoirs of the Queensland Museum</source><volume>2</volume>: <fpage>140</fpage>–<lpage>296</lpage>. <ext-link xlink:href="10.5962/bhl.title.9562" ext-link-type="doi" xlink:type="simple">https://doi.org/10.5962/bhl.title.9562</ext-link></mixed-citation></ref><ref id="B9"><mixed-citation xmlns:xlink="http://www.w3.org/1999/xlink" xlink:type="simple"><person-group><name name-style="western"><surname>Gumovsky</surname><given-names>A</given-names></name><name name-style="western"><surname>De Little</surname><given-names>D</given-names></name><name name-style="western"><surname>Rothmann</surname><given-names>S</given-names></name><name name-style="western"><surname>Jaques</surname><given-names>L</given-names></name><name name-style="western"><surname>Ide Mayorga</surname><given-names>SE</given-names></name></person-group> (<year>2015</year>) <article-title>Re-description and first host and biology records of <italic><tp:taxon-name><tp:taxon-name-part taxon-name-part-type="genus">Entedon</tp:taxon-name-part><tp:taxon-name-part taxon-name-part-type="species">magnificus</tp:taxon-name-part></tp:taxon-name></italic> (Girault &amp; Dodd) (<tp:taxon-name><tp:taxon-name-part taxon-name-part-type="order">Hymenoptera</tp:taxon-name-part></tp:taxon-name>, <tp:taxon-name><tp:taxon-name-part taxon-name-part-type="family">Eulophidae</tp:taxon-name-part></tp:taxon-name>), a natural enemy of <italic><tp:taxon-name><tp:taxon-name-part taxon-name-part-type="genus">Gonipterus</tp:taxon-name-part></tp:taxon-name></italic> weevils (<tp:taxon-name><tp:taxon-name-part taxon-name-part-type="order">Coleoptera</tp:taxon-name-part></tp:taxon-name>, <tp:taxon-name><tp:taxon-name-part taxon-name-part-type="family">Curculionidae</tp:taxon-name-part></tp:taxon-name>), a pest of <italic><tp:taxon-name><tp:taxon-name-part taxon-name-part-type="genus">Eucalyptus</tp:taxon-name-part></tp:taxon-name></italic> trees.</article-title><source>Zootaxa</source><volume>3957</volume>(<issue>5</issue>): <fpage>577</fpage>–<lpage>584</lpage>. <ext-link xlink:href="10.11646/zootaxa.3957.5.6" ext-link-type="doi" xlink:type="simple">https://doi.org/10.11646/zootaxa.3957.5.6</ext-link></mixed-citation></ref></ref-list></tp:taxon-treatment>
