# Supplementary material for: ﻿A new species of Entedon Dalman (Hymenoptera, Eulophidae) and three newly recorded species from China
Source: Zookeys. 2023 Jul 21;1172:1–14. doi: 10.3897/zookeys.1172.104676 (PMC10843693; doi:10.3897/zookeys.1172.104676)
Supplement: XML Treatment for Entedon albifemur [file zookeys.1172.104676-treatment2.xml]

<!DOCTYPE tp:taxon-treatment
  PUBLIC "-//TaxonX//DTD Taxonomic Treatment Publishing DTD v0 20100105//EN" "tax-treatment-NSO.dtd">
<tp:taxon-treatment xmlns:tp="http://www.plazi.org/taxpub"><tp:treatment-meta><kwd-group><label>Taxon classification</label><kwd>
              <named-content content-type="kingdom">Animalia</named-content>
            </kwd><kwd>
              <named-content content-type="order">Hymenoptera</named-content>
            </kwd><kwd>
              <named-content content-type="family">Eulophidae</named-content>
            </kwd></kwd-group><mixed-citation publication-type="journal"><person-group><name><surname>Li</surname><given-names>Ming-Rui</given-names></name><name><surname>Li</surname><given-names>Cheng-De</given-names></name></person-group><article-title>﻿A new species of <italic><tp:taxon-name><tp:taxon-name-part taxon-name-part-type="genus" reg="Entedon">Entedon</tp:taxon-name-part></tp:taxon-name></italic> Dalman (<tp:taxon-name><tp:taxon-name-part taxon-name-part-type="order">Hymenoptera</tp:taxon-name-part></tp:taxon-name>, <tp:taxon-name><tp:taxon-name-part taxon-name-part-type="family">Eulophidae</tp:taxon-name-part></tp:taxon-name>) and three newly recorded species from China</article-title><source>Zookeys</source><day>21</day><month>07</month><year>2023</year><volume>1172</volume><fpage>1</fpage><lpage>14</lpage><pub-id pub-id-type="doi">10.3897/zookeys.1172.104676</pub-id></mixed-citation></tp:treatment-meta><tp:nomenclature><label>﻿</label><tp:taxon-name>
            <object-id xmlns:xlink="http://www.w3.org/1999/xlink" content-type="arpha" xlink:type="simple">6FFF0B66-9F2D-5698-A2B8-0B1EFD60B98A</object-id>
            <tp:taxon-name-part taxon-name-part-type="genus" reg="Entedon">Entedon</tp:taxon-name-part>
            <tp:taxon-name-part taxon-name-part-type="species" reg="albifemur">albifemur</tp:taxon-name-part>
          </tp:taxon-name><tp:taxon-authority>Kamijo, 1988</tp:taxon-authority><xref ref-type="fig" rid="F3">Figs 3</xref><xref ref-type="fig" rid="F4">, 4A–K</xref><tp:nomenclature-citation-list><tp:nomenclature-citation><tp:taxon-name>
                <tp:taxon-name-part taxon-name-part-type="genus" reg="Entedon">Entedon</tp:taxon-name-part>
                <tp:taxon-name-part taxon-name-part-type="species" reg="albifemur">albifemur</tp:taxon-name-part>
              </tp:taxon-name><comment>Kamijo, 1988: 334, ♀♂, holotype ♀, Japan, <named-content xmlns:xlink="http://www.w3.org/1999/xlink" content-type="dwc:institutional_code" xlink:title="Entomological Laboratory, Hokkaido University, Japan" xlink:href="http://grbio.org/institution/hokkaido-university" xlink:type="simple">EIHU</named-content>, not examined.</comment></tp:nomenclature-citation></tp:nomenclature-citation-list></tp:nomenclature><tp:treatment-sec sec-type="material" id="SECID0EAOAE"><title>Material examined.</title><p>5♀: 3♀ [<abbrev xmlns:xlink="http://www.w3.org/1999/xlink" content-type="institution" xlink:title="Northeast Forestry University" id="ABBRID0EGOAE" xlink:type="simple">NEFU</abbrev>; 2 on cards, 1 on slide], China, Liaoning Province, Fushun City, Dahuofang Forestry Station, 18.VI.2012, leg. Xiang-Xiang Jin, Hui Geng and Jiang Liu, by sweep netting; 2♀ [<abbrev xmlns:xlink="http://www.w3.org/1999/xlink" content-type="institution" xlink:title="Northeast Forestry University" id="ABBRID0ELOAE" xlink:type="simple">NEFU</abbrev>; 1 on card, 1 on slide], China, Liaoning Province, Huludao City, Jianchang County, Bailangshan National Nature Reserve, 26.VII.2013, leg. Guo-Hao Zu, Ye Chen and Chao Zhang, by sweep netting.</p></tp:treatment-sec><tp:treatment-sec sec-type="diagnosis" id="SECID0EQOAE"><title>Diagnosis.</title><p><bold>Female.</bold> Antenna mainly dark brown, with bluish green or purple reflections, only base of scape white. All femora and tibiae white, protibia with one longitudinal brown to dark brown stripe dorsally, coxae metallic bluish green (Figs <xref ref-type="fig" rid="F3">3</xref>, <xref ref-type="fig" rid="F4">4F–H</xref>). Head strongly reticulate, with smooth transverse area above clypeus and well-developed frontal sulcus (Fig. <xref ref-type="fig" rid="F4">4A, B</xref>). Antennal scape slender, 5.2× as long as wide; pedicel ~ 2.5× as long as broad; F1 2.3–2.7× as long as wide, 1.0–1.2× as long as pedicel (Fig. <xref ref-type="fig" rid="F4">4C</xref>). Median area of propodeum with dense reticulation, but callus smooth (Fig. <xref ref-type="fig" rid="F4">4D, E</xref>). Fore wing hyaline; speculum closed; costal cell bare, with anterior margin slightly curved (Fig. <xref ref-type="fig" rid="F4">4J</xref>). Petiole quadrate or slightly wider than long. Gaster distinctly shorter than mesosoma.</p><fig id="F3" position="float" orientation="portrait"><object-id xmlns:xlink="http://www.w3.org/1999/xlink" content-type="doi" xlink:type="simple">10.3897/zookeys.1172.104676.figure3</object-id><object-id xmlns:xlink="http://www.w3.org/1999/xlink" content-type="arpha" xlink:type="simple">B6D7FE86-D247-5EAB-8A85-B4D244B16F75</object-id><label>Figure 3.</label><caption><p><italic><tp:taxon-name><tp:taxon-name-part taxon-name-part-type="genus" reg="Entedon">Entedon</tp:taxon-name-part><tp:taxon-name-part taxon-name-part-type="species" reg="albifemur">albifemur</tp:taxon-name-part></tp:taxon-name></italic> Kamijo, female, habitus in lateral view. Scale bar: 200 μm.</p></caption><graphic xmlns:xlink="http://www.w3.org/1999/xlink" xlink:href="zookeys-1172-001_article-104676__-g003.jpg" position="float" orientation="portrait" xlink:type="simple" id="oo_881969.jpg"><uri content-type="original_file" xlink:type="simple">https://binary.pensoft.net/fig/881969</uri></graphic></fig><fig id="F4" position="float" orientation="portrait"><object-id xmlns:xlink="http://www.w3.org/1999/xlink" content-type="doi" xlink:type="simple">10.3897/zookeys.1172.104676.figure4</object-id><object-id xmlns:xlink="http://www.w3.org/1999/xlink" content-type="arpha" xlink:type="simple">5ECE5FC2-0BCC-51B0-846C-F4A467E38FDD</object-id><label>Figure 4.</label><caption><p><italic><tp:taxon-name><tp:taxon-name-part taxon-name-part-type="genus" reg="Entedon">Entedon</tp:taxon-name-part><tp:taxon-name-part taxon-name-part-type="species" reg="albifemur">albifemur</tp:taxon-name-part></tp:taxon-name></italic> Kamijo, female, on slide <bold>A, B</bold> head, frontal view <bold>C</bold> antenna <bold>D, E</bold> mesosoma <bold>F–H</bold> fore, mid and hind leg, respectively <bold>I</bold> metasoma <bold>J</bold> fore wing <bold>K</bold> hind wing. Scale bars: 100 μm.</p></caption><graphic xmlns:xlink="http://www.w3.org/1999/xlink" xlink:href="zookeys-1172-001_article-104676__-g004.jpg" position="float" orientation="portrait" xlink:type="simple" id="oo_881970.jpg"><uri content-type="original_file" xlink:type="simple">https://binary.pensoft.net/fig/881970</uri></graphic></fig><p><bold>Male.</bold> Not collected from China. According to <xref ref-type="bibr" rid="B13">Kamijo (1988)</xref>, differs distinctly from female as follows: scape swollen in median part, 2.5× as long as wide; pedicel 2× as long as wide; funicular segments separated by distinct petioles.</p></tp:treatment-sec><tp:treatment-sec sec-type="host" id="SECID0EWRAE"><title>Host.</title><p>Unknown.</p></tp:treatment-sec><tp:treatment-sec sec-type="distribution" id="SECID0E2RAE"><title>Distribution.</title><p>China (Liaoning Province) (new record), Japan (<xref ref-type="bibr" rid="B13">Kamijo 1988</xref>), Far East Russia (<xref ref-type="bibr" rid="B7">Gumovsky 1998</xref>).</p></tp:treatment-sec><tp:treatment-sec sec-type="remarks" id="SECID0EJSAE"><title>Remarks.</title><p>The two specimens we collected from Bailangshan National Nature Reserve have the F1 twice as long as wide, shorter than those of the type specimens, and barely longer than the F2; other characteristics are the same as in the type.</p></tp:treatment-sec><ref-list><ref id="B13"><mixed-citation xmlns:xlink="http://www.w3.org/1999/xlink" xlink:type="simple"><person-group><name name-style="western"><surname>Kamijo</surname><given-names>K</given-names></name></person-group> (<year>1988</year>) <article-title>Two new species of <italic><tp:taxon-name><tp:taxon-name-part taxon-name-part-type="genus">Entedon</tp:taxon-name-part></tp:taxon-name></italic> (<tp:taxon-name><tp:taxon-name-part taxon-name-part-type="order">Hymenoptera</tp:taxon-name-part></tp:taxon-name>, <tp:taxon-name><tp:taxon-name-part taxon-name-part-type="family">Eulophidae</tp:taxon-name-part></tp:taxon-name>).</article-title><source>Kontyû</source><volume>56</volume>: <fpage>331</fpage>–<lpage>336</lpage>.</mixed-citation></ref><ref id="B7"><mixed-citation xmlns:xlink="http://www.w3.org/1999/xlink" xlink:type="simple"><person-group><name name-style="western"><surname>Gumovsky</surname><given-names>A</given-names></name></person-group> (<year>1998</year>) <article-title>Review of the genus <italic><tp:taxon-name><tp:taxon-name-part taxon-name-part-type="genus">Entedon</tp:taxon-name-part></tp:taxon-name></italic> (<tp:taxon-name><tp:taxon-name-part taxon-name-part-type="order">Hymenoptera</tp:taxon-name-part></tp:taxon-name>, <tp:taxon-name><tp:taxon-name-part taxon-name-part-type="family">Eulophidae</tp:taxon-name-part></tp:taxon-name>, <tp:taxon-name><tp:taxon-name-part taxon-name-part-type="subfamily">Entedoninae</tp:taxon-name-part></tp:taxon-name>) 2. Revision of the <italic><tp:taxon-name><tp:taxon-name-part taxon-name-part-type="genus"/><tp:taxon-name-part taxon-name-part-type="species">crassiscapus</tp:taxon-name-part></tp:taxon-name></italic> species-group.</article-title><source>Vestnik Zoologii, Kiev</source><volume>32</volume>(<issue>4</issue>): <fpage>33</fpage>–<lpage>37</lpage>.</mixed-citation></ref></ref-list></tp:taxon-treatment>
