# Supplementary material for: ﻿A new species of Entedon Dalman (Hymenoptera, Eulophidae) and three newly recorded species from China
Source: Zookeys. 2023 Jul 21;1172:1–14. doi: 10.3897/zookeys.1172.104676 (PMC10843693; doi:10.3897/zookeys.1172.104676)
Supplement: XML Treatment for Entedon crassiscapus [file zookeys.1172.104676-treatment3.xml]

<!DOCTYPE tp:taxon-treatment
  PUBLIC "-//TaxonX//DTD Taxonomic Treatment Publishing DTD v0 20100105//EN" "tax-treatment-NSO.dtd">
<tp:taxon-treatment xmlns:tp="http://www.plazi.org/taxpub"><tp:treatment-meta><kwd-group><label>Taxon classification</label><kwd>
              <named-content content-type="kingdom">Animalia</named-content>
            </kwd><kwd>
              <named-content content-type="order">Hymenoptera</named-content>
            </kwd><kwd>
              <named-content content-type="family">Eulophidae</named-content>
            </kwd></kwd-group><mixed-citation publication-type="journal"><person-group><name><surname>Li</surname><given-names>Ming-Rui</given-names></name><name><surname>Li</surname><given-names>Cheng-De</given-names></name></person-group><article-title>﻿A new species of <italic><tp:taxon-name><tp:taxon-name-part taxon-name-part-type="genus" reg="Entedon">Entedon</tp:taxon-name-part></tp:taxon-name></italic> Dalman (<tp:taxon-name><tp:taxon-name-part taxon-name-part-type="order">Hymenoptera</tp:taxon-name-part></tp:taxon-name>, <tp:taxon-name><tp:taxon-name-part taxon-name-part-type="family">Eulophidae</tp:taxon-name-part></tp:taxon-name>) and three newly recorded species from China</article-title><source>Zookeys</source><day>21</day><month>07</month><year>2023</year><volume>1172</volume><fpage>1</fpage><lpage>14</lpage><pub-id pub-id-type="doi">10.3897/zookeys.1172.104676</pub-id></mixed-citation></tp:treatment-meta><tp:nomenclature><label>﻿</label><tp:taxon-name>
            <object-id xmlns:xlink="http://www.w3.org/1999/xlink" content-type="arpha" xlink:type="simple">A795B2BB-96E0-56EC-81B8-4A25E4747283</object-id>
            <tp:taxon-name-part taxon-name-part-type="genus" reg="Entedon">Entedon</tp:taxon-name-part>
            <tp:taxon-name-part taxon-name-part-type="species" reg="crassiscapus">crassiscapus</tp:taxon-name-part>
          </tp:taxon-name><tp:taxon-authority>Erdös, 1944</tp:taxon-authority><xref ref-type="fig" rid="F5">Figs 5</xref><xref ref-type="fig" rid="F6">, 6A–I</xref><xref ref-type="fig" rid="F7">, 7A–I</xref><tp:nomenclature-citation-list><tp:nomenclature-citation><tp:taxon-name><tp:taxon-name-part taxon-name-part-type="genus" reg="Entedon">Entedon</tp:taxon-name-part> (<tp:taxon-name-part taxon-name-part-type="subgenus" reg="Trochentedon">Trochentedon</tp:taxon-name-part>) <tp:taxon-name-part taxon-name-part-type="species" reg="crassiscapus">crassiscapus</tp:taxon-name-part></tp:taxon-name><comment>Erdös, 1944: 61, ♀, holotype ♀, Romania, <named-content xmlns:xlink="http://www.w3.org/1999/xlink" content-type="dwc:institutional_code" xlink:title="Hungarian Natural History Museum, Budapest, Hungary" xlink:href="http://grbio.org/institution/hungarian-natural-history-museum" xlink:type="simple">HNHM</named-content>, not examined.</comment></tp:nomenclature-citation><tp:nomenclature-citation><tp:taxon-name><tp:taxon-name-part taxon-name-part-type="genus" reg="Entedon">Entedon</tp:taxon-name-part> (<tp:taxon-name-part taxon-name-part-type="subgenus" reg="Dolichentedon">Dolichentedon</tp:taxon-name-part>) <tp:taxon-name-part taxon-name-part-type="species" reg="flavicrus">flavicrus</tp:taxon-name-part></tp:taxon-name><comment>Erdös, 1944: 38, ♀, lectotype ♀, Hungary, <named-content xmlns:xlink="http://www.w3.org/1999/xlink" content-type="dwc:institutional_code" xlink:title="Hungarian Natural History Museum, Budapest, Hungary" xlink:href="http://grbio.org/institution/hungarian-natural-history-museum" xlink:type="simple">HNHM</named-content>, not examined. [Synonymized by <xref ref-type="bibr" rid="B3">Bouček and Askew 1968</xref>: 80]</comment></tp:nomenclature-citation></tp:nomenclature-citation-list></tp:nomenclature><tp:treatment-sec sec-type="material" id="SECID0EQVAE"><title>Material examined.</title><p>17♀ 3♂: 4♀, 1♂ [<abbrev xmlns:xlink="http://www.w3.org/1999/xlink" content-type="institution" xlink:title="Northeast Forestry University" id="ABBRID0EWVAE" xlink:type="simple">NEFU</abbrev>; 1♀ on card, 3♀, 1♂ on slides], China, Liaoning Province, Anshan City, Mountain Qian Shan, 25.VI.2015, leg. Hui Geng, Si-Zhu Liu, Zhi-Guang Wu and Yan Gao, by sweep netting; 1♀ [<abbrev xmlns:xlink="http://www.w3.org/1999/xlink" content-type="institution" xlink:title="Northeast Forestry University" id="ABBRID0E2VAE" xlink:type="simple">NEFU</abbrev>; on card], China, Liaoning Province, Anshan City, Mountain Qian Shan, 23.VI.2015, leg. Hui Geng, Si-Zhu Liu, Zhi-Guang Wu and Yan Gao, by sweep netting; 1♀, 1♂ [<abbrev xmlns:xlink="http://www.w3.org/1999/xlink" content-type="institution" xlink:title="Northeast Forestry University" id="ABBRID0EAWAE" xlink:type="simple">NEFU</abbrev>; on cards], China, Liaoning Province, Anshan City, Mountain Qian Shan, 22.VI.2015, leg. Hui Geng, Si-Zhu Liu, Zhi-Guang Wu and Yan Gao, by sweep netting; 1♀, 1♂ [<abbrev xmlns:xlink="http://www.w3.org/1999/xlink" content-type="institution" xlink:title="Northeast Forestry University" id="ABBRID0EFWAE" xlink:type="simple">NEFU</abbrev>; on cards], China, Liaoning Province, Anshan City, Mountain Qian Shan, 16.IX.2015, leg. Hui Geng, Ye Chen and Xin-Yu Zhang, by sweep netting; 3♀ [<abbrev xmlns:xlink="http://www.w3.org/1999/xlink" content-type="institution" xlink:title="Northeast Forestry University" id="ABBRID0EKWAE" xlink:type="simple">NEFU</abbrev>; on cards], China, Liaoning Province, Fushun City, Dahuofang Forestry Station, 18.VI.2012, leg. Xiang-Xiang Jin, Hui Geng and Jiang Liu, by sweep netting; 2♀ [<abbrev xmlns:xlink="http://www.w3.org/1999/xlink" content-type="institution" xlink:title="Northeast Forestry University" id="ABBRID0EPWAE" xlink:type="simple">NEFU</abbrev>; on cards], China, Liaoning Province, Fushun City, Dahuofang Forestry Station, 19.VI.2012, leg. Xiang-Xiang Jin, Hui Geng and Jiang Liu, by sweep netting; 1♀ [<abbrev xmlns:xlink="http://www.w3.org/1999/xlink" content-type="institution" xlink:title="Northeast Forestry University" id="ABBRID0EUWAE" xlink:type="simple">NEFU</abbrev>; on card], China, Liaoning Province, Fushun City, Qingyuan County, Shimengou, 10.VI.2012, leg. Xiang-Xiang Jin, Hui Geng and Jiang Liu, by sweep netting; 2♀ [<abbrev xmlns:xlink="http://www.w3.org/1999/xlink" content-type="institution" xlink:title="Northeast Forestry University" id="ABBRID0EZWAE" xlink:type="simple">NEFU</abbrev>; on cards], China, Liaoning Province, Huludao City, Jianchang County, Bailangshan National Nature Reserve, 4.VII.2012, leg. Si-Zhu Liu and Jiang Liu, by sweep netting; 1♀ [<abbrev xmlns:xlink="http://www.w3.org/1999/xlink" content-type="institution" xlink:title="Northeast Forestry University" id="ABBRID0E5WAE" xlink:type="simple">NEFU</abbrev>; on card], China, Heilongjiang Province, Shangzhi City, Maoershan, leg. Ye Chen and Chao Zhang, by sweep netting; 1♀ [<abbrev xmlns:xlink="http://www.w3.org/1999/xlink" content-type="institution" xlink:title="Northeast Forestry University" id="ABBRID0EDXAE" xlink:type="simple">NEFU</abbrev>; on card], CHINA, Inner Mongolia, Yakeshi City, Fenghuang Villa, leg. Yue Qin and Yuan-Yuan Jin, by yellow-pan trapping.</p></tp:treatment-sec><tp:treatment-sec sec-type="diagnosis" id="SECID0EIXAE"><title>Diagnosis.</title><p><bold>Female.</bold> Antennal scape dark brown to black, with bluish green reflections. All femora dark brown to black with metallic bluish green reflections in proximal 1/2 to 2/3 of its length, the remainder is white; all trochanters and tibiae white, only protibiae with a dark brown longitudinal stripe (Figs <xref ref-type="fig" rid="F5">5</xref>, <xref ref-type="fig" rid="F6">6G–I</xref>). Head strongly reticulate; frontal sulcus present and nearly complete; gena straight (Fig. <xref ref-type="fig" rid="F6">6A</xref>). Antenna with F1 almost as long as pedicel, 1.7× as long as broad, slightly longer than F2; the latter 1.5× as long as broad; F3 quadrate or slightly transverse (Fig. <xref ref-type="fig" rid="F6">6B</xref>). Fore wing hyaline, costal cell bare, speculum closed (Fig. <xref ref-type="fig" rid="F6">6D</xref>). Scutellum only slightly longer than broad. Propodeum densely reticulated (Fig. <xref ref-type="fig" rid="F6">6C</xref>). Petiole slightly wider than long. Gaster slightly shorter than mesosoma.</p><fig id="F5" position="float" orientation="portrait"><object-id xmlns:xlink="http://www.w3.org/1999/xlink" content-type="doi" xlink:type="simple">10.3897/zookeys.1172.104676.figure5</object-id><object-id xmlns:xlink="http://www.w3.org/1999/xlink" content-type="arpha" xlink:type="simple">DC584601-8C33-5A13-A32B-4BB0127D6190</object-id><label>Figure 5.</label><caption><p><italic><tp:taxon-name><tp:taxon-name-part taxon-name-part-type="genus" reg="Entedon">Entedon</tp:taxon-name-part><tp:taxon-name-part taxon-name-part-type="species" reg="crassiscapus">crassiscapus</tp:taxon-name-part></tp:taxon-name></italic> Erdös, female, habitus in lateral view. Scale bar: 200 μm.</p></caption><graphic xmlns:xlink="http://www.w3.org/1999/xlink" xlink:href="zookeys-1172-001_article-104676__-g005.jpg" position="float" orientation="portrait" xlink:type="simple" id="oo_881971.jpg"><uri content-type="original_file" xlink:type="simple">https://binary.pensoft.net/fig/881971</uri></graphic></fig><fig id="F6" position="float" orientation="portrait"><object-id xmlns:xlink="http://www.w3.org/1999/xlink" content-type="doi" xlink:type="simple">10.3897/zookeys.1172.104676.figure6</object-id><object-id xmlns:xlink="http://www.w3.org/1999/xlink" content-type="arpha" xlink:type="simple">414E1DC0-9B05-5887-804B-CE0B796DD071</object-id><label>Figure 6.</label><caption><p><italic><tp:taxon-name><tp:taxon-name-part taxon-name-part-type="genus" reg="Entedon">Entedon</tp:taxon-name-part><tp:taxon-name-part taxon-name-part-type="species" reg="crassiscapus">crassiscapus</tp:taxon-name-part></tp:taxon-name></italic> Erdös, female, on slide <bold>A</bold> head, frontal view <bold>B</bold> antenna <bold>C</bold> mesosoma <bold>D</bold> fore wing <bold>E</bold> hind wing <bold>F</bold> metasoma <bold>G–I</bold> fore, mid and hind leg, respectively. Scale bars: 100 μm.</p></caption><graphic xmlns:xlink="http://www.w3.org/1999/xlink" xlink:href="zookeys-1172-001_article-104676__-g006.jpg" position="float" orientation="portrait" xlink:type="simple" id="oo_881972.jpg"><uri content-type="original_file" xlink:type="simple">https://binary.pensoft.net/fig/881972</uri></graphic></fig><p><bold>Male.</bold> Clearly differentiated from female as follows: scape swollen in median part, 2.7× as long as wide (Fig. <xref ref-type="fig" rid="F7">7B</xref>); F3 distinctly longer than wide; propodeum longer than in female.</p><fig id="F7" position="float" orientation="portrait"><object-id xmlns:xlink="http://www.w3.org/1999/xlink" content-type="doi" xlink:type="simple">10.3897/zookeys.1172.104676.figure7</object-id><object-id xmlns:xlink="http://www.w3.org/1999/xlink" content-type="arpha" xlink:type="simple">28333CDC-E4BB-5AC5-9F59-63B5BE80046A</object-id><label>Figure 7.</label><caption><p><italic><tp:taxon-name><tp:taxon-name-part taxon-name-part-type="genus" reg="Entedon">Entedon</tp:taxon-name-part><tp:taxon-name-part taxon-name-part-type="species" reg="crassiscapus">crassiscapus</tp:taxon-name-part></tp:taxon-name></italic> Erdös, male, on slide <bold>A</bold> head, frontal view <bold>B</bold> antenna <bold>C</bold> mesosoma <bold>D</bold> fore wing <bold>E</bold> hind wing <bold>F</bold> metasoma <bold>G–I</bold> fore, mid and hind leg, respectively. Scale bars: 100 μm</p></caption><graphic xmlns:xlink="http://www.w3.org/1999/xlink" xlink:href="zookeys-1172-001_article-104676__-g007.jpg" position="float" orientation="portrait" xlink:type="simple" id="oo_881973.jpg"><uri content-type="original_file" xlink:type="simple">https://binary.pensoft.net/fig/881973</uri></graphic></fig></tp:treatment-sec><tp:treatment-sec sec-type="host" id="SECID0EU2AE"><title>Host.</title><p>Unknown from China. According to <xref ref-type="bibr" rid="B3">Bouček and Askew (1968)</xref>, <italic><tp:taxon-name><tp:taxon-name-part taxon-name-part-type="genus" reg="Entedon">Entedon</tp:taxon-name-part><tp:taxon-name-part taxon-name-part-type="species" reg="crassiscapus">crassiscapus</tp:taxon-name-part></tp:taxon-name></italic> primarily parasitize <italic><tp:taxon-name><tp:taxon-name-part taxon-name-part-type="genus" reg="Mordellistena">Mordellistena</tp:taxon-name-part><tp:taxon-name-part taxon-name-part-type="species" reg="parvula">parvula</tp:taxon-name-part></tp:taxon-name></italic> and <italic><tp:taxon-name><tp:taxon-name-part taxon-name-part-type="genus" reg="Mordellistena">M.</tp:taxon-name-part><tp:taxon-name-part taxon-name-part-type="species" reg="weisei">weisei</tp:taxon-name-part></tp:taxon-name></italic> (<tp:taxon-name><tp:taxon-name-part taxon-name-part-type="order">Coleoptera</tp:taxon-name-part></tp:taxon-name>, <tp:taxon-name><tp:taxon-name-part taxon-name-part-type="family">Mordellidae</tp:taxon-name-part></tp:taxon-name>).</p></tp:treatment-sec><tp:treatment-sec sec-type="distribution" id="SECID0EJ4AE"><title>Distribution.</title><p>China (Heilongjiang, Liaoning, and Inner Mongolia) (new record), Hungary (<xref ref-type="bibr" rid="B4">Erdös 1944</xref>), Germany, Romania, Italy (<xref ref-type="bibr" rid="B3">Bouček and Askew 1968</xref>), Azerbaijan, Croatia, Montenegro, Spain (<xref ref-type="bibr" rid="B2">Bouček 1977</xref>), Czech Republic, Slovakia (<xref ref-type="bibr" rid="B12">Kalina 1989</xref>), Sweden (<xref ref-type="bibr" rid="B10">Hansson 1991</xref>), Ukraine, Far East Russia, Japan, Korea (<xref ref-type="bibr" rid="B7">Gumovsky 1998</xref>), Bulgaria (<xref ref-type="bibr" rid="B8">Gumovsky and Boyadzhiev 2003</xref>).</p></tp:treatment-sec><ref-list><ref id="B3"><mixed-citation xmlns:xlink="http://www.w3.org/1999/xlink" xlink:type="simple"><person-group><name name-style="western"><surname>Bouček</surname><given-names>Z</given-names></name><name name-style="western"><surname>Askew</surname><given-names>RR</given-names></name></person-group> (<year>1968</year>) <source>Hym. <tp:taxon-name><tp:taxon-name-part taxon-name-part-type="superfamily">Chalcidoidea</tp:taxon-name-part></tp:taxon-name>. Palearctic <tp:taxon-name><tp:taxon-name-part taxon-name-part-type="family">Eulophidae</tp:taxon-name-part></tp:taxon-name> (excl. <tp:taxon-name><tp:taxon-name-part taxon-name-part-type="subfamily">Tetrastichinae</tp:taxon-name-part></tp:taxon-name>). Index of Entomophagous Insects 3.</source><publisher-name>Le François</publisher-name>, <publisher-loc>Paris</publisher-loc>, <size units="page">260 pp</size>.</mixed-citation></ref><ref id="B4"><mixed-citation xmlns:xlink="http://www.w3.org/1999/xlink" xlink:type="simple"><person-group><name name-style="western"><surname>Erdös</surname><given-names>J</given-names></name></person-group> (<year>1944</year>) Species hungaricae generis <italic><tp:taxon-name><tp:taxon-name-part taxon-name-part-type="genus">Entedon</tp:taxon-name-part></tp:taxon-name></italic> Dalm. Studium zoo-sytematicum cum redescriptionibus et descriptionibus specierum. Kalocsa, 64 pp.</mixed-citation></ref><ref id="B2"><mixed-citation xmlns:xlink="http://www.w3.org/1999/xlink" xlink:type="simple"><person-group><name name-style="western"><surname>Bouček</surname><given-names>Z</given-names></name></person-group> (<year>1977</year>) A faunistic review of the Yugoslavian <tp:taxon-name><tp:taxon-name-part taxon-name-part-type="superfamily">Chalcidoidea</tp:taxon-name-part></tp:taxon-name> (Parasitic <tp:taxon-name><tp:taxon-name-part taxon-name-part-type="order">Hymenoptera</tp:taxon-name-part></tp:taxon-name>). Acta Entomologica Jugoslavica 13(Supplement): 1–145.</mixed-citation></ref><ref id="B12"><mixed-citation xmlns:xlink="http://www.w3.org/1999/xlink" xlink:type="simple"><person-group><name name-style="western"><surname>Kalina</surname><given-names>V</given-names></name></person-group> (<year>1989</year>) <article-title>Checklist of Czechoslovak Insects III (<tp:taxon-name><tp:taxon-name-part taxon-name-part-type="order">Hymenoptera</tp:taxon-name-part></tp:taxon-name>). <tp:taxon-name><tp:taxon-name-part taxon-name-part-type="superfamily">Chalcidoidea</tp:taxon-name-part></tp:taxon-name>.</article-title><source>Acta Faunistica Entomologica Musei Nationalis Pragae</source><volume>19</volume>: <fpage>97</fpage>–<lpage>127</lpage>.</mixed-citation></ref><ref id="B10"><mixed-citation xmlns:xlink="http://www.w3.org/1999/xlink" xlink:type="simple"><person-group><name name-style="western"><surname>Hansson</surname><given-names>C</given-names></name></person-group> (<year>1991</year>) A catalogue of <tp:taxon-name><tp:taxon-name-part taxon-name-part-type="superfamily">Chalcidoidea</tp:taxon-name-part></tp:taxon-name> described by C.G. Thomson, with a checklist of Swedish species. Entomologica Scandinavica (Supplement 38): 1–70.</mixed-citation></ref><ref id="B7"><mixed-citation xmlns:xlink="http://www.w3.org/1999/xlink" xlink:type="simple"><person-group><name name-style="western"><surname>Gumovsky</surname><given-names>A</given-names></name></person-group> (<year>1998</year>) <article-title>Review of the genus <italic><tp:taxon-name><tp:taxon-name-part taxon-name-part-type="genus">Entedon</tp:taxon-name-part></tp:taxon-name></italic> (<tp:taxon-name><tp:taxon-name-part taxon-name-part-type="order">Hymenoptera</tp:taxon-name-part></tp:taxon-name>, <tp:taxon-name><tp:taxon-name-part taxon-name-part-type="family">Eulophidae</tp:taxon-name-part></tp:taxon-name>, <tp:taxon-name><tp:taxon-name-part taxon-name-part-type="subfamily">Entedoninae</tp:taxon-name-part></tp:taxon-name>) 2. Revision of the <italic><tp:taxon-name><tp:taxon-name-part taxon-name-part-type="genus"/><tp:taxon-name-part taxon-name-part-type="species">crassiscapus</tp:taxon-name-part></tp:taxon-name></italic> species-group.</article-title><source>Vestnik Zoologii, Kiev</source><volume>32</volume>(<issue>4</issue>): <fpage>33</fpage>–<lpage>37</lpage>.</mixed-citation></ref><ref id="B8"><mixed-citation xmlns:xlink="http://www.w3.org/1999/xlink" xlink:type="simple"><person-group><name name-style="western"><surname>Gumovsky</surname><given-names>A</given-names></name><name name-style="western"><surname>Boyadzhiev</surname><given-names>P</given-names></name></person-group> (<year>2003</year>) <article-title>Review of the Bulgarian <italic><tp:taxon-name><tp:taxon-name-part taxon-name-part-type="genus">Entedon</tp:taxon-name-part></tp:taxon-name></italic> Dalman, 1820 (<tp:taxon-name><tp:taxon-name-part taxon-name-part-type="order">Hymenoptera</tp:taxon-name-part></tp:taxon-name>: <tp:taxon-name><tp:taxon-name-part taxon-name-part-type="family">Eulophidae</tp:taxon-name-part></tp:taxon-name>, <tp:taxon-name><tp:taxon-name-part taxon-name-part-type="subfamily">Entedoninae</tp:taxon-name-part></tp:taxon-name>).</article-title><source>Acta Zoologica Bulgarica</source><volume>55</volume>(<issue>3</issue>): <fpage>3</fpage>–<lpage>32</lpage>. <ext-link xlink:href="10.1590/S1519-566X2003000300010" ext-link-type="doi" xlink:type="simple">https://doi.org/10.1590/S1519-566X2003000300010</ext-link></mixed-citation></ref></ref-list></tp:taxon-treatment>
