# Supplementary material for: ﻿A new species of Entedon Dalman (Hymenoptera, Eulophidae) and three newly recorded species from China
Source: Zookeys. 2023 Jul 21;1172:1–14. doi: 10.3897/zookeys.1172.104676 (PMC10843693; doi:10.3897/zookeys.1172.104676)
Supplement: XML Treatment for Entedon nomizonis [file zookeys.1172.104676-treatment4.xml]

<!DOCTYPE tp:taxon-treatment
  PUBLIC "-//TaxonX//DTD Taxonomic Treatment Publishing DTD v0 20100105//EN" "tax-treatment-NSO.dtd">
<tp:taxon-treatment xmlns:tp="http://www.plazi.org/taxpub"><tp:treatment-meta><kwd-group><label>Taxon classification</label><kwd>
              <named-content content-type="kingdom">Animalia</named-content>
            </kwd><kwd>
              <named-content content-type="order">Hymenoptera</named-content>
            </kwd><kwd>
              <named-content content-type="family">Eulophidae</named-content>
            </kwd></kwd-group><mixed-citation publication-type="journal"><person-group><name><surname>Li</surname><given-names>Ming-Rui</given-names></name><name><surname>Li</surname><given-names>Cheng-De</given-names></name></person-group><article-title>﻿A new species of <italic><tp:taxon-name><tp:taxon-name-part taxon-name-part-type="genus" reg="Entedon">Entedon</tp:taxon-name-part></tp:taxon-name></italic> Dalman (<tp:taxon-name><tp:taxon-name-part taxon-name-part-type="order">Hymenoptera</tp:taxon-name-part></tp:taxon-name>, <tp:taxon-name><tp:taxon-name-part taxon-name-part-type="family">Eulophidae</tp:taxon-name-part></tp:taxon-name>) and three newly recorded species from China</article-title><source>Zookeys</source><day>21</day><month>07</month><year>2023</year><volume>1172</volume><fpage>1</fpage><lpage>14</lpage><pub-id pub-id-type="doi">10.3897/zookeys.1172.104676</pub-id></mixed-citation></tp:treatment-meta><tp:nomenclature><label>﻿</label><tp:taxon-name>
            <object-id xmlns:xlink="http://www.w3.org/1999/xlink" content-type="arpha" xlink:type="simple">A6688B2E-76BA-5158-AC1C-45EC51995F07</object-id>
            <tp:taxon-name-part taxon-name-part-type="genus" reg="Entedon">Entedon</tp:taxon-name-part>
            <tp:taxon-name-part taxon-name-part-type="species" reg="nomizonis">nomizonis</tp:taxon-name-part>
          </tp:taxon-name><tp:taxon-authority>Kamijo, 1988</tp:taxon-authority><xref ref-type="fig" rid="F8">Fig. 8A–I</xref><tp:nomenclature-citation-list><tp:nomenclature-citation><tp:taxon-name>
                <tp:taxon-name-part taxon-name-part-type="genus" reg="Entedon">Entedon</tp:taxon-name-part>
                <tp:taxon-name-part taxon-name-part-type="species" reg="nomizonis">nomizonis</tp:taxon-name-part>
              </tp:taxon-name><comment>Kamijo, 1988: 331, ♀♂, holotype ♀, Japan, <named-content xmlns:xlink="http://www.w3.org/1999/xlink" content-type="dwc:institutional_code" xlink:title="Entomological Laboratory, Hokkaido University, Japan" xlink:href="http://grbio.org/institution/hokkaido-university" xlink:type="simple">EIHU</named-content>, not examined.</comment></tp:nomenclature-citation></tp:nomenclature-citation-list></tp:nomenclature><tp:treatment-sec sec-type="material" id="SECID0EIAAG"><title>Material examined.</title><p>1♀ [<abbrev xmlns:xlink="http://www.w3.org/1999/xlink" content-type="institution" xlink:title="Northeast Forestry University" id="ABBRID0EOAAG" xlink:type="simple">NEFU</abbrev>; on slide], China, Liaoning Province, Huludao City, Jianchang County, Bailangshan National Nature Reserve, 4.VII.2012, leg. Si-Zhu Liu and Jiang Liu, by sweep netting.</p></tp:treatment-sec><tp:treatment-sec sec-type="diagnosis" id="SECID0ETAAG"><title>Diagnosis.</title><p><bold>Female.</bold> Scape dark metallic blue. All coxae and femora metallic bluish green, only apex of all femora pale yellow or white; trochanters brown to black; tibiae mainly pale yellow to white, protibiae dorsally and ventrally dark brown, mesotibiae and metatibiae with single dark brown band basally. Head strongly reticulate, only clypeus smooth; frontal sulcus absent; gena almost straight; clypeus convex, with anterior margin produced and distinctly curved (Fig. <xref ref-type="fig" rid="F8">8A</xref>). Scape slender, 5.5× as long as wide; pedicel slightly &gt; 2× as long as wide; F1 3.0–3.8× as long as wide (including measurements from the original description, the same below), 1.5–2.0× as long as pedicel, distinctly longer than F2; clava nearly as long as F1 (Fig. <xref ref-type="fig" rid="F8">8B</xref>). Propodeum smooth and shiny (Fig. <xref ref-type="fig" rid="F8">8C</xref>). Fore wing hyaline, costal cell bare, with anterior margin distinctly curved; speculum completely open below (Fig. <xref ref-type="fig" rid="F8">8D</xref>). Metatibial spur long and slightly curved, nearly reaching apex of basal tarsomere (Fig. <xref ref-type="fig" rid="F8">8I</xref>). Petiole longer than wide. Gaster shorter and wider than mesosoma.</p><fig id="F8" position="float" orientation="portrait"><object-id xmlns:xlink="http://www.w3.org/1999/xlink" content-type="doi" xlink:type="simple">10.3897/zookeys.1172.104676.figure8</object-id><object-id xmlns:xlink="http://www.w3.org/1999/xlink" content-type="arpha" xlink:type="simple">7EC3C2D9-2594-5E8A-85FE-A97B9FC2B768</object-id><label>Figure 8.</label><caption><p><tp:taxon-name><tp:taxon-name-part taxon-name-part-type="genus" reg="Entedon">Entedon</tp:taxon-name-part><tp:taxon-name-part taxon-name-part-type="species" reg="nomizonis">nomizonis</tp:taxon-name-part></tp:taxon-name> Kamijo, female, on slide <bold>A</bold> head, frontal view <bold>B</bold> antenna <bold>C</bold> mesosoma <bold>D</bold> fore wing <bold>E</bold> hind wing <bold>F</bold> metasoma <bold>G–I</bold> fore, mid and hind leg, respectively. Scale bars: 100 μm.</p></caption><graphic xmlns:xlink="http://www.w3.org/1999/xlink" xlink:href="zookeys-1172-001_article-104676__-g008.jpg" position="float" orientation="portrait" xlink:type="simple" id="oo_881974.jpg"><uri content-type="original_file" xlink:type="simple">https://binary.pensoft.net/fig/881974</uri></graphic></fig><p><bold>Male.</bold> Not collected from China. According to <xref ref-type="bibr" rid="B13">Kamijo (1988)</xref>, differs from female as follows: scape swollen in median part, 2.4–2.7× as long as wide; all five flagellar segments separated by distinct petioles, filiform, hardly stouter than pedicel; F1 nearly 6× as long as wide, narrowed medially; petiole 1.7× as long as wide, and distinctly longer than propodeum.</p></tp:treatment-sec><tp:treatment-sec sec-type="host" id="SECID0E3CAG"><title>Host.</title><p>Unknown from China. According to <xref ref-type="bibr" rid="B13">Kamijo (1988)</xref>, <italic><tp:taxon-name><tp:taxon-name-part taxon-name-part-type="genus" reg="Entedon">Entedon</tp:taxon-name-part><tp:taxon-name-part taxon-name-part-type="species" reg="nomizonis">nomizonis</tp:taxon-name-part></tp:taxon-name></italic> primarily parasitizes <italic><tp:taxon-name><tp:taxon-name-part taxon-name-part-type="genus" reg="Rhynchaenus">Rhynchaenus</tp:taxon-name-part><tp:taxon-name-part taxon-name-part-type="species" reg="japonicus">japonicus</tp:taxon-name-part></tp:taxon-name></italic>, <italic><tp:taxon-name><tp:taxon-name-part taxon-name-part-type="genus" reg="Rhynchaenus">R.</tp:taxon-name-part><tp:taxon-name-part taxon-name-part-type="species" reg="sanguinipes">sanguinipes</tp:taxon-name-part></tp:taxon-name></italic>, and <italic><tp:taxon-name><tp:taxon-name-part taxon-name-part-type="genus" reg="Rhynchaenus">R.</tp:taxon-name-part><tp:taxon-name-part taxon-name-part-type="species" reg="takabayashii">takabayashii</tp:taxon-name-part></tp:taxon-name></italic> (<tp:taxon-name><tp:taxon-name-part taxon-name-part-type="order">Coleoptera</tp:taxon-name-part></tp:taxon-name>, <tp:taxon-name><tp:taxon-name-part taxon-name-part-type="family">Curculionidae</tp:taxon-name-part></tp:taxon-name>).</p></tp:treatment-sec><tp:treatment-sec sec-type="distribution" id="SECID0E3EAG"><title>Distribution.</title><p>China (Liaoning Province) (new record) and Japan (<xref ref-type="bibr" rid="B13">Kamijo 1988</xref>).</p></tp:treatment-sec><ref-list><ref id="B13"><mixed-citation xmlns:xlink="http://www.w3.org/1999/xlink" xlink:type="simple"><person-group><name name-style="western"><surname>Kamijo</surname><given-names>K</given-names></name></person-group> (<year>1988</year>) <article-title>Two new species of <italic><tp:taxon-name><tp:taxon-name-part taxon-name-part-type="genus">Entedon</tp:taxon-name-part></tp:taxon-name></italic> (<tp:taxon-name><tp:taxon-name-part taxon-name-part-type="order">Hymenoptera</tp:taxon-name-part></tp:taxon-name>, <tp:taxon-name><tp:taxon-name-part taxon-name-part-type="family">Eulophidae</tp:taxon-name-part></tp:taxon-name>).</article-title><source>Kontyû</source><volume>56</volume>: <fpage>331</fpage>–<lpage>336</lpage>.</mixed-citation></ref></ref-list></tp:taxon-treatment>
